# Supplementary material for: The use of audio self-hypnosis to promote weight loss using the transtheoretical model of change: a randomized clinical pilot trial
Source: PeerJ. 2022 Dec 14;10:e14422. doi: 10.7717/peerj.14422 (PMC9758970; doi:10.7717/peerj.14422)
Supplement: Supplemental Information 3 [file peerj-10-14422-s003.csv]

start	end	treatment	hypnotizability	Code	Weight	Height	BMI	Waist_circumference	Intervention_Phase	Age	Gender	Education	Which_of_the_followi_ur_employment_status	S_weight	Exercise	Junk_Food	overweight_Duration	Motivation_lose_weight	Motivation_lose_weight1	Motivation_lose_weight2	Motivation_lose_weight3	Motivation_lose_weight4	Motivation_lose_weight5	Motivation_lose_weight6	Motivation_lose_weight7	Motivator_Others	Target_Weight	Target_Weight_Loss	Life_Difference	Life_Difference1	Life_Difference2	Life_Difference3	Life_Difference4	Life_Difference5	Life_Difference6	Life_Difference7	Life_Difference_Other	Weight_Loss_Plan	PHQ2_Interest	PHQ2_Depression	PHQ2_Score	P_Weight	I_think_I_should_eat_food_with_less_fat	@3WK_I_think_I_should_eat_food_with_less_fat	I_look_for_informati_help_me_lose_weight	@3WK_I_look_for_informati_help_me_lose_weight	I_try_to_put_food_away_to_avoid_nibbling	@3WK_I_try_to_put_food_away_to_avoid_nibbling	I_now_realize_I_have_a_weight_problem
43847.47761	43847.48284	1	1	36	82	163	31	101	1	5	2	5	1	2	1	1	1		1	1	1	1	1	1	0		72	11	1 2 3 4	1	1	1	1	0	0	0		2	0	0	0		4		4		4		4
43854.32797	43854.36597	1	1	38	96.5	159	38	104	1	3	2	4	1	2	3	3	3		0	1	0	0	1	1	0		65	34	2 6	0	1	0	0	0	1	0		1	3	2	5		3		2		2		4
43822.54969	43822.6127	1	2	7	71	160	27.7	93.5	1	3	2	2	1	3	3	3	3		0	1	1	1	0	0	0		158	10	1 2 5	1	1	0	0	1	0	0		3	0	2	2		5	1	4	5	3	1	5
43889.46119	43889.47748	1	2	32	101	171	35	110	1	3	2	4	3	4	3	3	1		1	0	0	0	1	0	0		70	30	1 4 5 6	1	0	0	1	1	1	0		3	1	1	2		5		5		5		5
44322.40816	44322.41519	1	2	34	66	160	25.8	95	1	5	2			2	2	2	3	5	0	0	0	0	1	0	0		4	5	1 4	1	0	0	1	0	0	0		2	3	2			5		5		5		5
43878.43196	43878.4825	1	2	44	82	162	31	93	1	2	2	3	3	4	3	2	1		1	1	0	1	1	0	0		60	25	1 2 4 6	1	1	0	1	0	1	0		3	1	1	2		4		2		5		4
43882.48809	43882.49807	1	2	57	72	160	28	84	1	3	2	4	3	2	3	1	3		0	1	0	1	1	1	0		57	21	1 2 4 6	1	1	0	1	0	1	0		2	0		0		2		4		4		5
43859.60137	43859.61448	1	2	66	115	185	33.6	125	1	4	1	3	1	2	3	3	3	1	1	0	0	0	0	0	0		82	30	1 2 6	1	1	0	0	0	1	0		2	2	0	2		5		5		2		5
43868.4062	43868.43861	1	2	67	109	165	40	122	1	3	1	4	1	3	2	1	1		1	1	1	1	1	0	0		75	40	1 2 4 6	1	1	0	1	0	1	0		2	1	0	1		4		4		3		5
43846.48236	43846.49302	1	1	24	76	157	31	101	1	3	2	3	1	5	2	1	2		1	1	1	1	1	0	0		60	22	2 4 6	0	1	0	1	0	1	0		2	1	1	2		3	5	5	5	4	1	5
43840.42002	43840.52052	1	1	27	82	173	27	97	1	3	1	3	1	4	1	2	3	1	1	0	0	0	0	0	0		75	10	1 2 6	1	1	0	0	0	1	0		1	1	1			5	5	1	5	3	1	4
43829.47859	43829.4977	1	2	3	61	156	25	82	1	4	2	4	1	2	2	1	3		1	0	0	1	1	1	0		53	10	1 2 4 6	1	1	0	1	0	1	0		2	0	1			5	5	3	3	2	3	2
44180.52405	44180.53245	1	1	42	86.5	168	30.6	113	1	3	2	4	1	4	1	2	3		1	1	1	1	1	1	0		70	50	1 2 4 6	1	1	0	1	0	1	0		3	0	0			5	5	4	5	3	4	5
43873.36447	43873.40175	1	1	56	86	160	34	99	1	3	2	3	3	2	3	3	2		1	1	0	1	1	1	0		60	27	1 2 4 6	1	1	0	1	0	1	0		2	0	1	1		3	3	4	4	4	4	5
43871.42092	43871.49033	1	2	78	78	168	27.6	89	1	1	2	3	3	2	3	2	2		1	0	0	1	1	0	0		60	25	2 4	0	1	0	1	0	0	0		3	1	0	1		5	5	5	5	5	4	5
44301.51799	44301.52329	1	2	39	90	160	35	109	1	5	2	5	1	3	1	3	3		1	1	0	0	1	1	0		70	20	1 2 4 6	1	1	0	1	0	1	0		1	1	1			5	5	4	3	2	3	5
43871.39316	43871.40043	1	2	59	124.5	186	36	122	1	1	1	1	3	4	2	3	2		1	1	0	1	1	1	0		95	24	1 2 3 4 5 6	1	1	1	1	1	1	0		2	2	1	3		5	5	5	5	2	5	5
43826.68749	43826.69444	1	1	2	70.5	159	28	93	1	4	2	4	1	2	1	1	3		1	0	0	1	0	0	0		58	15	2 6	0	1	0	0	0	1	0		2	0	0	0		3	3	5	5	4	5	2
43826.41372	43826.44629	1	1	6	83.5	156	34	97	1	4	2	1	1	4	3	2	3	7	0	0	0	0	0	0	1	all of the above	66	-17	2	0	1	0	0	0	0	0		3	2	2			5	5	5	5	5	5	5
43840.46802	43840.49136	1	1	11	73	163	27	97	1	4	2	1	1	3	3	1	3	1	1	0	0	0	0	0	0		57	24	1 2	1	1	0	0	0	0	0		2	1	1			4	5	3	5	2	1	3
43838.56489	43838.60871	1	1	23	79	155	33	101	1	3	2	4	1	2	3	2	1		1	0	0	0	1	0	0		65	20	4	0	0	0	1	0	0	0		2	0	0	0		5	5	4	1	4	1	5
43847.55809	43847.56283	1	1	31	81	171	28	106	1	4	1	4	1	4	3	2	3		1	1	0	0	1	0	0		70	15	1 2 4 6	1	1	0	1	0	1	0		2	1	1	2		4	5	4	1	4	3	3
43859.69282	43859.70011	1	1	49	75	160	29	99.5	1	3	2	4	1	3	1	3	3		1	1	1	1	1	0	1	Set a good role model for my daughter	50	34	1 2 3 4 6 7	1	1	1	1	0	1	1	Mother	2	0	1			5	5	3	3	4	3	5
43833.48522	43833.49219	1	2	13	82	157	33	104	1	3	2	4	1	4	3	2	3		1	1	1	1	1	1	0		60	30	1 2 3 4 6	1	1	1	1	0	1	0		2	1	1	2		4	5	4	3	4	3	5
44159.56465	44159.57201	1	1	48	92.3	168	32.7	106	1	2	2	3	1	2	3	2	3		1	1	1	0	1	1	0			25	1 2 4 6	1	1	0	1	0	1	0		2	2	2	5		3	4	2	1	2	4	4
44083.49349	44083.50034	1	2	54	83.3	172	28.32	100	1	5	1	5	1	5	2	1	3	5	0	0	0	0	1	0	0		75		1 4 6	1	0	0	1	0	1	0		1	1	2			2	3	3	1	4	3	4
44166.56186	44166.57013	1	2	46	69.5	158	27.3	95	1	2	2	5	4	4	3	3	3		1	1	1	1	1	1	0		70	54	1 2 3 4 5 6 7	1	1	1	1	1	1	1	more self confidence	3	1	1	2		5	3	5	5	5	5	5
43829.41051	43829.45226	1	1	9	85.5	156	35	97	1	4	2	5	1	4	3	3	1		1	0	0	1	1	0	0		65	30	1 2 4 6	1	1	0	1	0	1	0		2	3	1			4	5	4	5	5	1	4
43850.47603	43850.48203	1	1	19	92	176	30	87	1	2	2	4	1	4	1	1	2		0	1	0	1	0	1	0		75	20	1 2 6	1	1	0	0	0	1	0		3	0	1	1		4	5	4	5	2	5	3
43861.49823	43861.50356	1	1	51	70	159	28	84	1	2	2	1	3	4	2	2	3		1	1	0	1	0	0	0		62	12	2 6	0	1	0	0	0	1	0		2	2	2	4		2	3	4	5	1	3	5
43829.35926	43829.41045	1	2	15	65.5	149	29.5	102	1	4	2	4	1	3	3	2	3	1	1	0	0	0	0	0	0		55	15	6	0	0	0	0	0	1	0		2	0	0			3	3	4	5	3	3	4
43833.49219	43833.66572	1	2	20	66	163	25	86	1	3	2	4	1	4	3	2	3		1	1	0	1	1	0	0		52	18	1 2 4 5 6	1	1	0	1	1	1	0		3	2		4		3	3	5	5	5	5	5
43840.3728	43840.41178	1	2	25	105	170	37	111	1	3	2	3	1	4	2	1	3		1	1	1	1	1	0	0		60	45	1 2 3 4 6	1	1	1	1	0	1	0		2	1	0	1		3	1	1	3	1	3	5
43826.35935	43826.40384	2	1	1	88.5	1605	34	112	1	4	2	3	1	3	2	1	2		1	1	1	0	0	1	0		75	-15	1 3 4	1	0	1	1	0	0	0		1	0	0	0		5	5	4	3	3	1	4
43825.52064	43825.60237	2	1	4	89	178	28	101	1	2	1	4	1	4	2	1	3		1	1	0	1	1	0	0		80	10	1 2 4	1	1	0	1	0	0	0		2	1	1	2		4	5	4	5	5	5	3
43825.36361	43825.39475	2	1	8	87	160	34	104	1	3	2	4	1	2	3	3	3	5	0	0	0	0	1	0	0		60	20	4	0	0	0	1	0	0	0		2	0	0			4	5	4	5	3	5	4
43829.31113	43829.34987	2	1	14	67	163	25.2	94	1	5	2	4	1	2	1		3		1	1	0	1	1	1	0		57	15	2 4 6	0	1	0	1	0	1	0		1	1	1	2		5		5		3		4
44286.39258	44286.59195	2	1	41	91	181	27.8	112	1	3	1	5	1	3	3	1	3		1	0	0	0	1	0	0		81	15	2 6	0	1	0	0	0	1	0		2	1	0	1		4		4		3		3
43882.38188	43882.38972	2	1	43	105	176	34	126	1	4	1	1	1	2	2	2	3	1	1	0	0	0	0	0	0		85	20	1 2	1	1	0	0	0	0	0		2	1	0			5		5		3		4
43878.3877	43878.43196	2	1	47	96	172	32	100	1	2	1	4	3	4	1	2	3		1	1	0	1	0	0	0		75	20	6	0	0	0	0	0	1	0		3	1	1	2		5		2		2		5
43882.44052	43882.44601	2	1	58	86	162	33	99	1	1	2	3	3	4	3	1	1		1	1	0	1	1	0	0		80	8	1 2 4 5 6	1	1	0	1	1	1	0		3	1	0	1		5		4		2		4
43885.3688	43885.37363	2	1	69	62	156	26	82	1	2	2	4	3	4	1	2	1		1	1	1	0	0	0	0		55	11	1 2 3 6 7	1	1	1	0	0	1	1	I would be able to do more martial arts (ie. muay thai)	3	1	1	2		4		4		4		1
43825.39475	43825.52064	2	2	5	72	160	28	90	1	2	2	5	1	4	3	3	3		1	1	1	1	1	0	1	To decrease the risk of diabetes and heart diseases (positive family history)	55	20	1 2 4 6 7	1	1	0	1	0	1	1	I'd feel more healthy	3	1	1	2		2	5	4	3	4	3	5
43844.45092	43844.48542	2	2	21	116	188	33	116	1	5	1	4	1	4	2	2	3		1	1	1	0	0	0	0		95	15	2	0	1	0	0	0	0	0		2	0	0	0		3		3		3		3
43850.39841	43850.40636	2	2	37	87	158	35	109	1	3	2	4	1	4	3	2	2	1	1	0	0	0	0	0	0		65	60	2	0	1	0	0	0	0	0		2	0	0	0		4		3		4		1
43875.34634	43875.48157	2	2	45	120	188	34	112	1	1	1	1	3	4	1	2	1		1	1	0	0	1	0	0		110	9	1 2 4 6	1	1	0	1	0	1	0		2	1	0			3		5		2		4
43864.42968	43864.48523	2	2	50	69	157	27.99	91	1	1	2	3	3	5	2	2	1		1	1	1	1	1	0	0		58	15	1 2 3 4 6	1	1	1	1	0	1	0		2	0	1	1		2		2		4		4
43880.4243	43880.43596	2	2	52	75	157	30	86	1	2	2	3	3	4	2	2	3		1	1	0	0	1	1	0		60	22	4 6	0	0	0	1	0	1	0		2	1	1	2		4		3		1		3
43864.36848	43864.39652	2	2	33	78	161	30	99	1	3	2	4	1	2	3	3	3		1	0	0	1	1	1	0		60	35	1 2 4 6	1	1	0	1	0	1	0		3	3	3	6		5	5	3	3	4	4	5
43838.53332	43838.56489	2	1	12	80	173	27	90	1	2	1	3	1	4	3	2	3		1	0	0	1	0	0	0		72	7	1 2 6	1	1	0	0	0	1	0		2	0	0	0		5	5	5	3	5	5	3
43847.32928	43847.44079	2	1	18	94	158	38	102	1	3	2	3	1	2	3	3	2		1	1	1	1	1	0	0		70	26	1 2 4 6 7	1	1	0	1	0	1	1	i would be healthier, more energetic, more confident, and happier.	1	3	3	6		5	5	2	1	3	3	5
43868.69767	43868.7155	2	2	60	72.5	163	27	90	1	4	2	4	1	2	3	3	1		0	1	0	1	1	1	0		62	14	2 3 4 6	0	1	1	1	0	1	0		2	1	1	2		4	5	2	1	4	1	4
43873.51681	43873.52025	2	1	55	67	158	26.5	86	1	2	2	4	1	4	3	2	3		1	0	1	0	0	0	0		58	15	1 6	1	0	0	0	0	1	0		2	1	0	1		4	4	2	1	3	4	4
43845.63746	43845.65295	2	1	30	107	170	35.4	118	1	2	1	4	1	2	2	2	3		1	1	1	1	1	0	0		85	20	1 2 3 4 6	1	1	1	1	0	1	0		2	1	1			5	5	3	1	2	1	5
43861.42331	43861.46613	2	2	53	145	176	46.8	146	1	4	1	3	1	2	3	2	3		1	0	1	0	0	0	0		100	30	1 3 6	1	0	1	0	0	1	0		3	1	1	0		3	4	4	3	3	4	5
43871.55474	43871.56022	2	2	65	95	175	31	107	1	1	1	1	3	5	1	3	1		1	1	0	1	1	0	0		70	25	1 2 3 4 5 6	1	1	1	1	1	1	0		2	1	1	2		3	1	5	4	4	5	1
43826.64156	43826.65633	2	1	10	75	155	31	97	1	4	2	1	1	4	3	1	3		1	0	0	0	1	1	0		65	10	1 2 4	1	1	0	1	0	0	0		2	0	0			4	1	4	5	3	1	3
43850.3563	43850.36287	2	2	35	87	157	35	113	1	5	2	4	1	4	3	3	3		1	0	0	1	1	0	0		65	25	1 2 4 6	1	1	0	1	0	1	0		3	3	0	3		4	5	4	1	2	1	5
43833.34121	43833.40466	2	1	17	82.5	175	27	83	1	3	2	4	1	2	2	3	2		1	0	0	0	1	0	0		70	16	1 4 6	1	0	0	1	0	1	0		3	0	0	0		4	3	4	3	4	5	5
43838.63077	43838.6638	2	1	22	100	167	36	123	1	5	2	4	1	3	2	2	2		1	0	0	0	1	1	0		80	20	1 2 4 5 6	1	1	0	1	1	1	0		2	1	1	2		5	5	3	1	2	5	5
43840.32894	43840.36347	2	1	26	97	173	32	115	1	5	1	4	1	5	3	1	2	1	1	0	0	0	0	0	0			20	1 2 6	1	1	0	0	0	1	0		1	0	0	0		5	5	5	5	3	3	5
43826.44629	43826.491	2	2	16	86	165	32	101	1	3	2	4	1	4	3	2	1		1	0	0	1	0	0	0		65	40	1 2 6	1	1	0	0	0	1	0		2	1	1	2		4	3	3	5	2	1	4
43854.42212	43854.437	2	2	28	66	154	28	88	1	4	2	4	1	4	2	3	3		1	0	0	1	0	0	0		55	17	1 6	1	0	0	0	0	1	0		2	3	3			5	5	3	1	2	3	4
43846.39798	43846.40594	2	2	29	76	154	32	97			2	3	1	2	3	2	3		1	0	0	0	1	1	0		55	50	2 6	0	1	0	0	0	1	0		2	0	0	0		3	3	4	5	4	5	5
43854.38608	43854.4103	2	2	40	83	158	33	101	1	4	2	4	1	4	2	1	1	1	1	0	0	0	0	0	0		60		1	1	0	0	0	0	0	0		3	0	0	0		3	5	5	5	3	5	2
[truncated: 95 more columns]
