# Supplementary material for: The use of audio self-hypnosis to promote weight loss using the transtheoretical model of change: a randomized clinical pilot trial
Source: PeerJ. 2022 Dec 14;10:e14422. doi: 10.7717/peerj.14422 (PMC9758970; doi:10.7717/peerj.14422)
Supplement: Supplemental Information 5 [file peerj-10-14422-s005.csv]

start	Date of recruitment
treatment	Intervention group	1- Hypnosis	2- Control
hypnotizability	Hypnotizability status	1- Positive	2- Negative
Code	Code of the participant
Weight	initial weight in Kg
Height	height in cm
BMI	initial BMI
Waist_circumference	Initial waist circumference in cm
Age	Age	1- 18-20	2- 21-29	3- 30-39	4- 40-49	5- 50-59	6- 60 or orlder
Gender	Gender	1 Male	2 female
Education	Highest level of school or educations	1- high school degree or less	2- Technical degree	3- Undergraduate degree	4- Graduate degree	5- post graduate degree
Which_of_the_followi_ur_employment_status	Employment status	1- Full time at AUB/AUBMC	2- Part time at AUB/AUBMC	3- AUB student	4- AUBMC student
S_weight	S- weight	1- At the moment I'm not doing anything to lose weight and I have no intention of doing anything over the next 6 months	2- At the moment I’m not doing anything to lose weight but I’m thinking about doing something over the next 6 months	3- During the last year I haven’t done anything to lose weight but I’m planning to do something over the next 30 days	4- I’ve been making an effort to lose weight (by dieting and/or exercising) in the past 6 months	5- I’ve been making an effort to maintain my weight (by dieting and/or exercising) for more than 6 months
Exercise	Do you exercise regularly?	1- Yes I exercise at least 150 minutes a week	2- Yes I exercise but less than 150 minutes a week	3- No I don’t exercise
Junk_Food	How many days a week do you consume junk food/Fast food, high calories sweets?	1- once a week	2- 2-3 times a week	3- almost everyday
overweight_Duration	For how long have you been suffering from overweight or obesity?	1- during childhood	2- since puberty3- DURING ADULTHOOD
Motivation_lose_weight
Motivation_lose_weight1	IMPROVED HEALTH
Motivation_lose_weight2	Feel more attractive
Motivation_lose_weight3	Please others ( family, friends, spouse)
Motivation_lose_weight4	Have more confidence	1- YES	2- NO
Motivation_lose_weight5	Fit into my favorite clothes	1- YES	2- NO
Motivation_lose_weight6	Ease joint pain	1- YES	2- NO
Motivation_lose_weight7	Others
Motivator_Others	free comments of other motivations
Target_Weight	What is your target weight in kg?
Target_Weight_Loss	What is your target weight loss (in percentage)?
Life_Difference	If you were at your ideal weight, how would your life be different (Check all that apply)?
Life_Difference1	I'd be happier	1- YES	2- NO
Life_Difference2	I'd have more energy.	1- YES	2- NO
Life_Difference3	I'd get more approval from others.	1- YES	2- NO
Life_Difference4	I'd fit into my favorite clothes.	1- YES	2- NO
Life_Difference5	I could pursue my dreams.	1- YES	2- NO
Life_Difference6	I'd have an overall sense of well-being.	1- YES	2- NO
Life_Difference7	others
Life_Difference_Other	comments for other life different
Weight_Loss_Plan	How many times in the past 1 year did you try to engage in a weight loss diet or a weight loss plan?	1- never	2- 1-2 TIMES	3- more than twice
PHQ2_Interest	Over the last 2 weeks, how often have you been bothered by the following problems? 1- Little interest or pleasure in doing things	0- not at all	1- several days	2- more than half the days	3- nearly every day
PHQ2_Depression	Over the last 2 weeks, how often have you been bothered by the following problems? 2- Feeling down, depressed or hopeless	0- not at all	1- several days	2- more than half the days	3- nearly every day
PHQ2_Score	sum of PHQ2interest and PHQ2 depression
P_Weight
I_think_I_should_eat_food_with_less_fat	baseline- I think I should eat food with less fat	1- strongly disagree	2- disagree	3- neither agree nor disagree	4- agree	5 strongly agree
@3WK_I_think_I_should_eat_food_with_less_fat	3- weeks - I think I should eat food with less fat
I_look_for_informati_help_me_lose_weight	baseline- I look for information about the types of food that could help me lose weight
@3WK_I_look_for_informati_help_me_lose_weight	3 weeks - I look for information about the types of food that could help me lose weight
I_try_to_put_food_away_to_avoid_nibbling	baseline- I try to put food away to avoid nibbling
@3WK_I_try_to_put_food_away_to_avoid_nibbling	3weeks - I try to put food away to avoid nibbling
I_now_realize_I_have_a_weight_problem	baseline- I now realize I have a weight problem
@3WK_I_now_realize_I_have_a_weight_problem	3weeks- I now realize I have a weight problem
Society_s_view_of_ob_fects_me_emotionally	baseline-Society's view of obese people affects me emotionally
@3WK_Society_s_view_of_ob_fects_me_emotionally	3weeks - Society's view of obese people affects me emotionally
I_tell_myself_positi_to_avoid_overeating	baseline - I tell myself positive things to avoid overeating
@3WK_I_tell_myself_positi_to_avoid_overeating	3weeks- I tell myself positive things to avoid overeating
I_try_not_to_have_food_in_sight
@3WK_I_try_not_to_have_food_in_sight
My_weight_restricts_my_relationships
@3WK_My_weight_restricts_my_relationships
I_am_worried_about_gaining_more_weight
@3WK_I_am_worried_about_gaining_more_weight
When_I_really_want_t_tivities_to_avoid_it
@3WK_When_I_really_want_t_tivities_to_avoid_it
There_are_no_snack_f_fridge_or_cupboards
@3WK_There_are_no_snack_f_fridge_or_cupboards
My_current_weight_ma_daily_life_difficult
@3WK_My_current_weight_ma_daily_life_difficult
Losing_weight_would_ionships_with_others
@3WK_Losing_weight_would_ionships_with_others
I_have_learnt_to_control_my_appetite
@3WK_I_have_learnt_to_control_my_appetite
I_avoid_places_where_people_eat_a_lot
@3WK_I_avoid_places_where_people_eat_a_lot
My_family_and_friend_ried_about_my_weight
@3WK_My_family_and_friend_ried_about_my_weight
Being_overweight_makes_me_feel_bad
@3WK_Being_overweight_makes_me_feel_bad
I_have_learnt_skills_distracting_myself
@3WK_I_have_learnt_skills_distracting_myself
When_I_am_on_a_diet1_e_who_I_overeat_with
@3WK_When_I_am_on_a_diet1_e_who_I_overeat_with
Most_of_my_health_pr_my_being_overweight
@3WK_Most_of_my_health_pr_my_being_overweight
I_feel_guilty_when_I_overeat
@3WK_I_feel_guilty_when_I_overeat
I_avoid_buying_high_calorie_food
@3WK_I_avoid_buying_high_calorie_food
If_I_lost_weight_I_better_about_myself
@3WK_If_I_lost_weight_I_better_about_myself
I_am_aware_that_ther_ge_me_to_lose_weight
@3WK_I_am_aware_that_ther_ge_me_to_lose_weight
I_m_not_happy_with_my_current_weight
@3WK_I_m_not_happy_with_my_current_weight
To_avoid_overeating_cooking_my_own_food
@3WK_To_avoid_overeating_cooking_my_own_food
If_I_lost_weight_I_would_be_happier
@3WK_If_I_lost_weight_I_would_be_happier
My_family_and_friend_e_for_not_overeating
@3WK_My_family_and_friend_e_for_not_overeating
I_feel_good_when_I_a_rol_my_eating_habits
@3WK_I_feel_good_when_I_a_rol_my_eating_habits
My_family_and_friend_anage_to_lose_weight
@3WK_My_family_and_friend_anage_to_lose_weight
When_I_lose_weight_I_feel_proud_of_myself
@3WK_When_I_lose_weight_I_feel_proud_of_myself
People_around_me_sup_rying_to_lose_weight
@3WK_People_around_me_sup_rying_to_lose_weight
I_have_someone_who_l_my_being_overweight
@3WK_I_have_someone_who_l_my_being_overweight
I_am_committed_to_losing_weight
@3WK_I_am_committed_to_losing_weight
Code_A	code of the participant
@3WK_Weight	weight at 3 weeks in kg
@3WK_Height	heigh in cm
@3WK	BMI at 3 weeks
@3W_Waist_circumference	waist circumference in cm at 3 weeks
follow up	Follow up visit	1- no follow up visit	2- 3 week follow up visit
Gender_A	gender
@3WK_S_weight	S-weight at 3 weeks	1- At the moment I'm not doing anything to lose weight and I have no intention of doing anything over the next 6 months	2- At the moment I’m not doing anything to lose weight but I’m thinking about doing something over the next 6 months	3- During the last year I haven’t done anything to lose weight but I’m planning to do something over the next 30 days	4- I’ve been making an effort to lose weight (by dieting and/or exercising) in the past 6 months	5- I’ve been making an effort to maintain my weight (by dieting and/or exercising) for more than 6 months
@3WK_How_many_times_did_y_ays_after_your_visit	How many times did you listen to the audiotape in the first 7 days after your visit?	1- more than once daily	2- once daily	3- 3-5 times	4- 1-2 times	5- never
@3W_Frequency_Of_Use	How many times did you listen to the audiotape since the first week after your first visit?	1- at least once dialy	2- at least once a week	3- -1-3 times a month	4- as I felt needed but I can not remember how many times	5- never
@3W_Weight_Loss_Plan	Did you engage in a weight loss diet or weight loss physical activity since your last visit?	1- Yes	2- No
@3W_Plan	What are you doing in order to lose weight?	1- I am on a calorie restricted diet	2- I am regularly exercising to lose weight	3- Other
@3WK_Plan_others
@3W_Effort	Are you still making an effort to lose weight?	1- Yes	2- No
@3K_Activities_reach_goal	What types of activities did you use/are you still using to help achieve your goals? (Please list all that apply.)	1- Yes	2- No
@3WK_Activities_reach_goal1	Aerobic exercise (biking, elliptical, classes, etc.)	1- Yes	2- No
@3WK_Activities_reach_goal2	Stress reduction techniques (yoga, t’ai chi, etc.)	1- Yes	2- No
@3WK_Activities_reach_goal3	Physician-monitored program	1- Yes	2- No
@3WK_Activities_reach_goal4	Nutritional supplements	1- Yes	2- No
@3WK_Activities_reach_goal5	Medication	1- Yes	2- No
@3WK_Activities_reach_goal6	Weight loss surgery	1- Yes	2- No
@3WK_Activities_reach_goal7	Diet	1- Yes	2- No
@3WK_Activities_reach_goal8	Nutrition Counseling	1- Yes	2- No
@3WK_Activities_reach_goal9	Other	1- Yes	2- No
@3Wk_Activity_Other		1- Yes	2- No
@3WK_Satifaction	Are you satisfied with the results of your weight loss action?	1- Yes	2- No
PHQ2	PHQ2 score
PHQ_category	PHQ category	1- NO depression	2- depression
stage_change_3WK	Difference in stage change 3 wk - basline as continous number
stage_change_3WK_category	difference in stage change 3 wk - baseline in categories	1- -2	2- -1	3- 0	4- +1	5- +2
stage_change_3WK_CAT3	difference in stage change 3wk - baseline in 3 cateogries	1- decrease	2- same	3 INCREASE
weightdiference	weight difference 3wk - baseline
waistcircumference	weight circumference difference 3wk - baseline
start
end
treatment
hypnotizability
Code
Weight
Height
BMI
Waist_circumference
Intervention_Phase
Age
Gender
Education
Which_of_the_followi_ur_employment_status
S_weight
Exercise
Junk_Food
overweight_Duration
Motivation_lose_weight
Motivation_lose_weight1
Motivation_lose_weight2
Motivation_lose_weight3
Motivation_lose_weight4
Motivation_lose_weight5
Motivation_lose_weight6
Motivation_lose_weight7
Motivator_Others
Target_Weight
Target_Weight_Loss
Life_Difference
Life_Difference1
Life_Difference2
Life_Difference3
Life_Difference4
Life_Difference5
Life_Difference6
Life_Difference7
Life_Difference_Other
Weight_Loss_Plan
PHQ2_Interest
PHQ2_Depression
PHQ2_Score
P_Weight
I_think_I_should_eat_food_with_less_fat
@3WK_I_think_I_should_eat_food_with_less_fat
I_look_for_informati_help_me_lose_weight
@3WK_I_look_for_informati_help_me_lose_weight
I_try_to_put_food_away_to_avoid_nibbling
@3WK_I_try_to_put_food_away_to_avoid_nibbling
I_now_realize_I_have_a_weight_problem
@3WK_I_now_realize_I_have_a_weight_problem
Society_s_view_of_ob_fects_me_emotionally
@3WK_Society_s_view_of_ob_fects_me_emotionally
I_tell_myself_positi_to_avoid_overeating
@3WK_I_tell_myself_positi_to_avoid_overeating
I_try_not_to_have_food_in_sight
@3WK_I_try_not_to_have_food_in_sight
My_weight_restricts_my_relationships
@3WK_My_weight_restricts_my_relationships
I_am_worried_about_gaining_more_weight
@3WK_I_am_worried_about_gaining_more_weight
When_I_really_want_t_tivities_to_avoid_it
@3WK_When_I_really_want_t_tivities_to_avoid_it
There_are_no_snack_f_fridge_or_cupboards
@3WK_There_are_no_snack_f_fridge_or_cupboards
My_current_weight_ma_daily_life_difficult
@3WK_My_current_weight_ma_daily_life_difficult
Losing_weight_would_ionships_with_others
@3WK_Losing_weight_would_ionships_with_others
I_have_learnt_to_control_my_appetite
@3WK_I_have_learnt_to_control_my_appetite
I_avoid_places_where_people_eat_a_lot
@3WK_I_avoid_places_where_people_eat_a_lot
My_family_and_friend_ried_about_my_weight
@3WK_My_family_and_friend_ried_about_my_weight
Being_overweight_makes_me_feel_bad
@3WK_Being_overweight_makes_me_feel_bad
I_have_learnt_skills_distracting_myself
@3WK_I_have_learnt_skills_distracting_myself
When_I_am_on_a_diet1_e_who_I_overeat_with
@3WK_When_I_am_on_a_diet1_e_who_I_overeat_with
Most_of_my_health_pr_my_being_overweight
@3WK_Most_of_my_health_pr_my_being_overweight
I_feel_guilty_when_I_overeat
@3WK_I_feel_guilty_when_I_overeat
I_avoid_buying_high_calorie_food
@3WK_I_avoid_buying_high_calorie_food
If_I_lost_weight_I_better_about_myself
@3WK_If_I_lost_weight_I_better_about_myself
I_am_aware_that_ther_ge_me_to_lose_weight
@3WK_I_am_aware_that_ther_ge_me_to_lose_weight
I_m_not_happy_with_my_current_weight
@3WK_I_m_not_happy_with_my_current_weight
To_avoid_overeating_cooking_my_own_food
@3WK_To_avoid_overeating_cooking_my_own_food
If_I_lost_weight_I_would_be_happier
@3WK_If_I_lost_weight_I_would_be_happier
My_family_and_friend_e_for_not_overeating
@3WK_My_family_and_friend_e_for_not_overeating
I_feel_good_when_I_a_rol_my_eating_habits
@3WK_I_feel_good_when_I_a_rol_my_eating_habits
My_family_and_friend_anage_to_lose_weight
@3WK_My_family_and_friend_anage_to_lose_weight
When_I_lose_weight_I_feel_proud_of_myself
@3WK_When_I_lose_weight_I_feel_proud_of_myself
People_around_me_sup_rying_to_lose_weight
@3WK_People_around_me_sup_rying_to_lose_weight
I_have_someone_who_l_my_being_overweight
@3WK_I_have_someone_who_l_my_being_overweight
I_am_committed_to_losing_weight
@3WK_I_am_committed_to_losing_weight
Code_A
@3WK_Weight
@3WK_Height
@3WK
@3W_Waist_circumference
Intervention_Phase_A
Gender_A
@3WK_S_weight
@3WK_How_many_times_did_y_ays_after_your_visit
@3W_Frequency_Of_Use
@3W_Weight_Loss_Plan
@3W_Plan
@3WK_Plan_others
@3W_Effort
@3K_Activities_reach_goal
@3WK_Activities_reach_goal1
@3WK_Activities_reach_goal2
@3WK_Activities_reach_goal3
@3WK_Activities_reach_goal4
@3WK_Activities_reach_goal5
@3WK_Activities_reach_goal6
@3WK_Activities_reach_goal7
@3WK_Activities_reach_goal8
@3WK_Activities_reach_goal9
@3Wk_Activity_Other
@3WK_Satifaction
@3WK_P_Weight
PHQ2
PHQ_category
stage_change_3WK
stage_change_3WK_category
stage_change_3WK_CAT3
weightdiference
waistcircumference
start
end
treatment
hypnotizability
Code
Weight
Height
BMI
Waist_circumference
Intervention_Phase
Age
Gender
Education
Which_of_the_followi_ur_employment_status
S_weight
Exercise
Junk_Food
overweight_Duration
Motivation_lose_weight
Motivation_lose_weight1
Motivation_lose_weight2
Motivation_lose_weight3
Motivation_lose_weight4
Motivation_lose_weight5
Motivation_lose_weight6
Motivation_lose_weight7
Motivator_Others
Target_Weight
Target_Weight_Loss
Life_Difference
Life_Difference1
Life_Difference2
Life_Difference3
Life_Difference4
Life_Difference5
Life_Difference6
Life_Difference7
Life_Difference_Other
Weight_Loss_Plan
PHQ2_Interest
PHQ2_Depression
PHQ2_Score
P_Weight
I_think_I_should_eat_food_with_less_fat
@3WK_I_think_I_should_eat_food_with_less_fat
I_look_for_informati_help_me_lose_weight
@3WK_I_look_for_informati_help_me_lose_weight
I_try_to_put_food_away_to_avoid_nibbling
@3WK_I_try_to_put_food_away_to_avoid_nibbling
I_now_realize_I_have_a_weight_problem
@3WK_I_now_realize_I_have_a_weight_problem
Society_s_view_of_ob_fects_me_emotionally
@3WK_Society_s_view_of_ob_fects_me_emotionally
I_tell_myself_positi_to_avoid_overeating
@3WK_I_tell_myself_positi_to_avoid_overeating
I_try_not_to_have_food_in_sight
@3WK_I_try_not_to_have_food_in_sight
My_weight_restricts_my_relationships
@3WK_My_weight_restricts_my_relationships
I_am_worried_about_gaining_more_weight
@3WK_I_am_worried_about_gaining_more_weight
When_I_really_want_t_tivities_to_avoid_it
@3WK_When_I_really_want_t_tivities_to_avoid_it
There_are_no_snack_f_fridge_or_cupboards
@3WK_There_are_no_snack_f_fridge_or_cupboards
My_current_weight_ma_daily_life_difficult
@3WK_My_current_weight_ma_daily_life_difficult
Losing_weight_would_ionships_with_others
@3WK_Losing_weight_would_ionships_with_others
I_have_learnt_to_control_my_appetite
@3WK_I_have_learnt_to_control_my_appetite
I_avoid_places_where_people_eat_a_lot
@3WK_I_avoid_places_where_people_eat_a_lot
My_family_and_friend_ried_about_my_weight
@3WK_My_family_and_friend_ried_about_my_weight
Being_overweight_makes_me_feel_bad
@3WK_Being_overweight_makes_me_feel_bad
I_have_learnt_skills_distracting_myself
@3WK_I_have_learnt_skills_distracting_myself
When_I_am_on_a_diet1_e_who_I_overeat_with
@3WK_When_I_am_on_a_diet1_e_who_I_overeat_with
Most_of_my_health_pr_my_being_overweight
@3WK_Most_of_my_health_pr_my_being_overweight
I_feel_guilty_when_I_overeat
@3WK_I_feel_guilty_when_I_overeat
I_avoid_buying_high_calorie_food
@3WK_I_avoid_buying_high_calorie_food
If_I_lost_weight_I_better_about_myself
@3WK_If_I_lost_weight_I_better_about_myself
I_am_aware_that_ther_ge_me_to_lose_weight
@3WK_I_am_aware_that_ther_ge_me_to_lose_weight
I_m_not_happy_with_my_current_weight
@3WK_I_m_not_happy_with_my_current_weight
To_avoid_overeating_cooking_my_own_food
@3WK_To_avoid_overeating_cooking_my_own_food
If_I_lost_weight_I_would_be_happier
@3WK_If_I_lost_weight_I_would_be_happier
My_family_and_friend_e_for_not_overeating
@3WK_My_family_and_friend_e_for_not_overeating
I_feel_good_when_I_a_rol_my_eating_habits
@3WK_I_feel_good_when_I_a_rol_my_eating_habits
My_family_and_friend_anage_to_lose_weight
@3WK_My_family_and_friend_anage_to_lose_weight
When_I_lose_weight_I_feel_proud_of_myself
@3WK_When_I_lose_weight_I_feel_proud_of_myself
People_around_me_sup_rying_to_lose_weight
@3WK_People_around_me_sup_rying_to_lose_weight
I_have_someone_who_l_my_being_overweight
@3WK_I_have_someone_who_l_my_being_overweight
I_am_committed_to_losing_weight
@3WK_I_am_committed_to_losing_weight
Code_A
@3WK_Weight
@3WK_Height
@3WK
@3W_Waist_circumference
Intervention_Phase_A
Gender_A
@3WK_S_weight
@3WK_How_many_times_did_y_ays_after_your_visit
@3W_Frequency_Of_Use
@3W_Weight_Loss_Plan
@3W_Plan
@3WK_Plan_others
@3W_Effort
@3K_Activities_reach_goal
@3WK_Activities_reach_goal1
@3WK_Activities_reach_goal2
@3WK_Activities_reach_goal3
@3WK_Activities_reach_goal4
@3WK_Activities_reach_goal5
@3WK_Activities_reach_goal6
@3WK_Activities_reach_goal7
@3WK_Activities_reach_goal8
@3WK_Activities_reach_goal9
@3Wk_Activity_Other
@3WK_Satifaction
@3WK_P_Weight
PHQ2
PHQ_category
stage_change_3WK
stage_change_3WK_category
stage_change_3WK_CAT3
weightdiference
waistcircumference
start
end
treatment
hypnotizability
Code
Weight
Height
BMI
Waist_circumference
Intervention_Phase
Age
Gender
Education
Which_of_the_followi_ur_employment_status
S_weight
Exercise
Junk_Food
overweight_Duration
Motivation_lose_weight
Motivation_lose_weight1
Motivation_lose_weight2
Motivation_lose_weight3
Motivation_lose_weight4
Motivation_lose_weight5
Motivation_lose_weight6
Motivation_lose_weight7
Motivator_Others
Target_Weight
Target_Weight_Loss
Life_Difference
Life_Difference1
Life_Difference2
Life_Difference3
Life_Difference4
Life_Difference5
Life_Difference6
Life_Difference7
Life_Difference_Other
Weight_Loss_Plan
PHQ2_Interest
PHQ2_Depression
PHQ2_Score
P_Weight
I_think_I_should_eat_food_with_less_fat
@3WK_I_think_I_should_eat_food_with_less_fat
I_look_for_informati_help_me_lose_weight
@3WK_I_look_for_informati_help_me_lose_weight
I_try_to_put_food_away_to_avoid_nibbling
@3WK_I_try_to_put_food_away_to_avoid_nibbling
I_now_realize_I_have_a_weight_problem
@3WK_I_now_realize_I_have_a_weight_problem
Society_s_view_of_ob_fects_me_emotionally
@3WK_Society_s_view_of_ob_fects_me_emotionally
I_tell_myself_positi_to_avoid_overeating
@3WK_I_tell_myself_positi_to_avoid_overeating
I_try_not_to_have_food_in_sight
@3WK_I_try_not_to_have_food_in_sight
My_weight_restricts_my_relationships
@3WK_My_weight_restricts_my_relationships
I_am_worried_about_gaining_more_weight
@3WK_I_am_worried_about_gaining_more_weight
When_I_really_want_t_tivities_to_avoid_it
@3WK_When_I_really_want_t_tivities_to_avoid_it
There_are_no_snack_f_fridge_or_cupboards
@3WK_There_are_no_snack_f_fridge_or_cupboards
My_current_weight_ma_daily_life_difficult
@3WK_My_current_weight_ma_daily_life_difficult
Losing_weight_would_ionships_with_others
@3WK_Losing_weight_would_ionships_with_others
I_have_learnt_to_control_my_appetite
@3WK_I_have_learnt_to_control_my_appetite
I_avoid_places_where_people_eat_a_lot
@3WK_I_avoid_places_where_people_eat_a_lot
My_family_and_friend_ried_about_my_weight
@3WK_My_family_and_friend_ried_about_my_weight
Being_overweight_makes_me_feel_bad
@3WK_Being_overweight_makes_me_feel_bad
I_have_learnt_skills_distracting_myself
@3WK_I_have_learnt_skills_distracting_myself
When_I_am_on_a_diet1_e_who_I_overeat_with
@3WK_When_I_am_on_a_diet1_e_who_I_overeat_with
Most_of_my_health_pr_my_being_overweight
@3WK_Most_of_my_health_pr_my_being_overweight
I_feel_guilty_when_I_overeat
@3WK_I_feel_guilty_when_I_overeat
I_avoid_buying_high_calorie_food
@3WK_I_avoid_buying_high_calorie_food
If_I_lost_weight_I_better_about_myself
@3WK_If_I_lost_weight_I_better_about_myself
I_am_aware_that_ther_ge_me_to_lose_weight
@3WK_I_am_aware_that_ther_ge_me_to_lose_weight
I_m_not_happy_with_my_current_weight
@3WK_I_m_not_happy_with_my_current_weight
To_avoid_overeating_cooking_my_own_food
@3WK_To_avoid_overeating_cooking_my_own_food
If_I_lost_weight_I_would_be_happier
@3WK_If_I_lost_weight_I_would_be_happier
My_family_and_friend_e_for_not_overeating
@3WK_My_family_and_friend_e_for_not_overeating
I_feel_good_when_I_a_rol_my_eating_habits
@3WK_I_feel_good_when_I_a_rol_my_eating_habits
My_family_and_friend_anage_to_lose_weight
@3WK_My_family_and_friend_anage_to_lose_weight
When_I_lose_weight_I_feel_proud_of_myself
@3WK_When_I_lose_weight_I_feel_proud_of_myself
People_around_me_sup_rying_to_lose_weight
@3WK_People_around_me_sup_rying_to_lose_weight
I_have_someone_who_l_my_being_overweight
@3WK_I_have_someone_who_l_my_being_overweight
I_am_committed_to_losing_weight
@3WK_I_am_committed_to_losing_weight
Code_A
@3WK_Weight
@3WK_Height
@3WK
@3W_Waist_circumference
Intervention_Phase_A
Gender_A
@3WK_S_weight
@3WK_How_many_times_did_y_ays_after_your_visit
@3W_Frequency_Of_Use
@3W_Weight_Loss_Plan
@3W_Plan
@3WK_Plan_others
@3W_Effort
@3K_Activities_reach_goal
@3WK_Activities_reach_goal1
@3WK_Activities_reach_goal2
@3WK_Activities_reach_goal3
@3WK_Activities_reach_goal4
@3WK_Activities_reach_goal5
@3WK_Activities_reach_goal6
@3WK_Activities_reach_goal7
@3WK_Activities_reach_goal8
@3WK_Activities_reach_goal9
@3Wk_Activity_Other
@3WK_Satifaction
@3WK_P_Weight
PHQ2
PHQ_category
stage_change_3WK
stage_change_3WK_category
stage_change_3WK_CAT3
weightdiference
waistcircumference
start
end
treatment
hypnotizability
Code
Weight
Height
BMI
Waist_circumference
Intervention_Phase
Age
Gender
Education
Which_of_the_followi_ur_employment_status
S_weight
Exercise
Junk_Food
overweight_Duration
Motivation_lose_weight
Motivation_lose_weight1
Motivation_lose_weight2
Motivation_lose_weight3
Motivation_lose_weight4
Motivation_lose_weight5
Motivation_lose_weight6
Motivation_lose_weight7
Motivator_Others
Target_Weight
Target_Weight_Loss
Life_Difference
Life_Difference1
Life_Difference2
Life_Difference3
Life_Difference4
Life_Difference5
Life_Difference6
Life_Difference7
Life_Difference_Other
Weight_Loss_Plan
PHQ2_Interest
PHQ2_Depression
PHQ2_Score
P_Weight
I_think_I_should_eat_food_with_less_fat
@3WK_I_think_I_should_eat_food_with_less_fat
I_look_for_informati_help_me_lose_weight
@3WK_I_look_for_informati_help_me_lose_weight
I_try_to_put_food_away_to_avoid_nibbling
@3WK_I_try_to_put_food_away_to_avoid_nibbling
I_now_realize_I_have_a_weight_problem
@3WK_I_now_realize_I_have_a_weight_problem
Society_s_view_of_ob_fects_me_emotionally
@3WK_Society_s_view_of_ob_fects_me_emotionally
I_tell_myself_positi_to_avoid_overeating
@3WK_I_tell_myself_positi_to_avoid_overeating
I_try_not_to_have_food_in_sight
@3WK_I_try_not_to_have_food_in_sight
My_weight_restricts_my_relationships
@3WK_My_weight_restricts_my_relationships
I_am_worried_about_gaining_more_weight
@3WK_I_am_worried_about_gaining_more_weight
When_I_really_want_t_tivities_to_avoid_it
@3WK_When_I_really_want_t_tivities_to_avoid_it
There_are_no_snack_f_fridge_or_cupboards
@3WK_There_are_no_snack_f_fridge_or_cupboards
My_current_weight_ma_daily_life_difficult
@3WK_My_current_weight_ma_daily_life_difficult
Losing_weight_would_ionships_with_others
@3WK_Losing_weight_would_ionships_with_others
I_have_learnt_to_control_my_appetite
@3WK_I_have_learnt_to_control_my_appetite
I_avoid_places_where_people_eat_a_lot
@3WK_I_avoid_places_where_people_eat_a_lot
My_family_and_friend_ried_about_my_weight
@3WK_My_family_and_friend_ried_about_my_weight
Being_overweight_makes_me_feel_bad
@3WK_Being_overweight_makes_me_feel_bad
I_have_learnt_skills_distracting_myself
@3WK_I_have_learnt_skills_distracting_myself
When_I_am_on_a_diet1_e_who_I_overeat_with
@3WK_When_I_am_on_a_diet1_e_who_I_overeat_with
Most_of_my_health_pr_my_being_overweight
@3WK_Most_of_my_health_pr_my_being_overweight
I_feel_guilty_when_I_overeat
@3WK_I_feel_guilty_when_I_overeat
I_avoid_buying_high_calorie_food
@3WK_I_avoid_buying_high_calorie_food
If_I_lost_weight_I_better_about_myself
@3WK_If_I_lost_weight_I_better_about_myself
I_am_aware_that_ther_ge_me_to_lose_weight
@3WK_I_am_aware_that_ther_ge_me_to_lose_weight
I_m_not_happy_with_my_current_weight
@3WK_I_m_not_happy_with_my_current_weight
To_avoid_overeating_cooking_my_own_food
@3WK_To_avoid_overeating_cooking_my_own_food
If_I_lost_weight_I_would_be_happier
@3WK_If_I_lost_weight_I_would_be_happier
My_family_and_friend_e_for_not_overeating
@3WK_My_family_and_friend_e_for_not_overeating
I_feel_good_when_I_a_rol_my_eating_habits
@3WK_I_feel_good_when_I_a_rol_my_eating_habits
My_family_and_friend_anage_to_lose_weight
@3WK_My_family_and_friend_anage_to_lose_weight
When_I_lose_weight_I_feel_proud_of_myself
@3WK_When_I_lose_weight_I_feel_proud_of_myself
People_around_me_sup_rying_to_lose_weight
@3WK_People_around_me_sup_rying_to_lose_weight
I_have_someone_who_l_my_being_overweight
@3WK_I_have_someone_who_l_my_being_overweight
I_am_committed_to_losing_weight
@3WK_I_am_committed_to_losing_weight
Code_A
@3WK_Weight
@3WK_Height
@3WK
@3W_Waist_circumference
Intervention_Phase_A
Gender_A
@3WK_S_weight
@3WK_How_many_times_did_y_ays_after_your_visit
@3W_Frequency_Of_Use
@3W_Weight_Loss_Plan
@3W_Plan
@3WK_Plan_others
@3W_Effort
@3K_Activities_reach_goal
@3WK_Activities_reach_goal1
@3WK_Activities_reach_goal2
@3WK_Activities_reach_goal3
@3WK_Activities_reach_goal4
@3WK_Activities_reach_goal5
@3WK_Activities_reach_goal6
@3WK_Activities_reach_goal7
@3WK_Activities_reach_goal8
@3WK_Activities_reach_goal9
@3Wk_Activity_Other
@3WK_Satifaction
@3WK_P_Weight
PHQ2
PHQ_category
stage_change_3WK
stage_change_3WK_category
stage_change_3WK_CAT3
weightdiference
waistcircumference
start
end
treatment
hypnotizability
Code
Weight
Height
BMI
Waist_circumference
Intervention_Phase
Age
Gender
Education
Which_of_the_followi_ur_employment_status
S_weight
Exercise
Junk_Food
overweight_Duration
Motivation_lose_weight
Motivation_lose_weight1
Motivation_lose_weight2
Motivation_lose_weight3
Motivation_lose_weight4
Motivation_lose_weight5
Motivation_lose_weight6
Motivation_lose_weight7
Motivator_Others
Target_Weight
Target_Weight_Loss
Life_Difference
Life_Difference1
Life_Difference2
Life_Difference3
Life_Difference4
Life_Difference5
Life_Difference6
Life_Difference7
Life_Difference_Other
Weight_Loss_Plan
PHQ2_Interest
PHQ2_Depression
PHQ2_Score
P_Weight
I_think_I_should_eat_food_with_less_fat
@3WK_I_think_I_should_eat_food_with_less_fat
I_look_for_informati_help_me_lose_weight
@3WK_I_look_for_informati_help_me_lose_weight
I_try_to_put_food_away_to_avoid_nibbling
@3WK_I_try_to_put_food_away_to_avoid_nibbling
I_now_realize_I_have_a_weight_problem
@3WK_I_now_realize_I_have_a_weight_problem
Society_s_view_of_ob_fects_me_emotionally
@3WK_Society_s_view_of_ob_fects_me_emotionally
I_tell_myself_positi_to_avoid_overeating
@3WK_I_tell_myself_positi_to_avoid_overeating
I_try_not_to_have_food_in_sight
@3WK_I_try_not_to_have_food_in_sight
My_weight_restricts_my_relationships
@3WK_My_weight_restricts_my_relationships
I_am_worried_about_gaining_more_weight
@3WK_I_am_worried_about_gaining_more_weight
When_I_really_want_t_tivities_to_avoid_it
@3WK_When_I_really_want_t_tivities_to_avoid_it
There_are_no_snack_f_fridge_or_cupboards
@3WK_There_are_no_snack_f_fridge_or_cupboards
My_current_weight_ma_daily_life_difficult
@3WK_My_current_weight_ma_daily_life_difficult
Losing_weight_would_ionships_with_others
@3WK_Losing_weight_would_ionships_with_others
I_have_learnt_to_control_my_appetite
@3WK_I_have_learnt_to_control_my_appetite
I_avoid_places_where_people_eat_a_lot
@3WK_I_avoid_places_where_people_eat_a_lot
My_family_and_friend_ried_about_my_weight
@3WK_My_family_and_friend_ried_about_my_weight
Being_overweight_makes_me_feel_bad
@3WK_Being_overweight_makes_me_feel_bad
I_have_learnt_skills_distracting_myself
@3WK_I_have_learnt_skills_distracting_myself
When_I_am_on_a_diet1_e_who_I_overeat_with
@3WK_When_I_am_on_a_diet1_e_who_I_overeat_with
Most_of_my_health_pr_my_being_overweight
@3WK_Most_of_my_health_pr_my_being_overweight
I_feel_guilty_when_I_overeat
@3WK_I_feel_guilty_when_I_overeat
I_avoid_buying_high_calorie_food
@3WK_I_avoid_buying_high_calorie_food
If_I_lost_weight_I_better_about_myself
@3WK_If_I_lost_weight_I_better_about_myself
I_am_aware_that_ther_ge_me_to_lose_weight
@3WK_I_am_aware_that_ther_ge_me_to_lose_weight
I_m_not_happy_with_my_current_weight
@3WK_I_m_not_happy_with_my_current_weight
To_avoid_overeating_cooking_my_own_food
@3WK_To_avoid_overeating_cooking_my_own_food
If_I_lost_weight_I_would_be_happier
@3WK_If_I_lost_weight_I_would_be_happier
My_family_and_friend_e_for_not_overeating
@3WK_My_family_and_friend_e_for_not_overeating
I_feel_good_when_I_a_rol_my_eating_habits
@3WK_I_feel_good_when_I_a_rol_my_eating_habits
My_family_and_friend_anage_to_lose_weight
@3WK_My_family_and_friend_anage_to_lose_weight
When_I_lose_weight_I_feel_proud_of_myself
@3WK_When_I_lose_weight_I_feel_proud_of_myself
People_around_me_sup_rying_to_lose_weight
@3WK_People_around_me_sup_rying_to_lose_weight
I_have_someone_who_l_my_being_overweight
@3WK_I_have_someone_who_l_my_being_overweight
I_am_committed_to_losing_weight
@3WK_I_am_committed_to_losing_weight
Code_A
@3WK_Weight
@3WK_Height
@3WK
@3W_Waist_circumference
Intervention_Phase_A
Gender_A
@3WK_S_weight
@3WK_How_many_times_did_y_ays_after_your_visit
@3W_Frequency_Of_Use
@3W_Weight_Loss_Plan
@3W_Plan
@3WK_Plan_others
@3W_Effort
@3K_Activities_reach_goal
@3WK_Activities_reach_goal1
@3WK_Activities_reach_goal2
@3WK_Activities_reach_goal3
@3WK_Activities_reach_goal4
@3WK_Activities_reach_goal5
@3WK_Activities_reach_goal6
@3WK_Activities_reach_goal7
@3WK_Activities_reach_goal8
@3WK_Activities_reach_goal9
@3Wk_Activity_Other
@3WK_Satifaction
@3WK_P_Weight
PHQ2
PHQ_category
stage_change_3WK
stage_change_3WK_category
stage_change_3WK_CAT3
weightdiference
waistcircumference
start
end
treatment
hypnotizability
Code
Weight
Height
BMI
Waist_circumference
Intervention_Phase
Age
Gender
Education
Which_of_the_followi_ur_employment_status
S_weight
Exercise
Junk_Food
overweight_Duration
Motivation_lose_weight
Motivation_lose_weight1
Motivation_lose_weight2
Motivation_lose_weight3
Motivation_lose_weight4
Motivation_lose_weight5
Motivation_lose_weight6
Motivation_lose_weight7
Motivator_Others
Target_Weight
Target_Weight_Loss
Life_Difference
Life_Difference1
Life_Difference2
Life_Difference3
Life_Difference4
Life_Difference5
Life_Difference6
Life_Difference7
Life_Difference_Other
Weight_Loss_Plan
PHQ2_Interest
PHQ2_Depression
PHQ2_Score
P_Weight
I_think_I_should_eat_food_with_less_fat
@3WK_I_think_I_should_eat_food_with_less_fat
I_look_for_informati_help_me_lose_weight
@3WK_I_look_for_informati_help_me_lose_weight
I_try_to_put_food_away_to_avoid_nibbling
@3WK_I_try_to_put_food_away_to_avoid_nibbling
I_now_realize_I_have_a_weight_problem
@3WK_I_now_realize_I_have_a_weight_problem
Society_s_view_of_ob_fects_me_emotionally
@3WK_Society_s_view_of_ob_fects_me_emotionally
I_tell_myself_positi_to_avoid_overeating
@3WK_I_tell_myself_positi_to_avoid_overeating
I_try_not_to_have_food_in_sight
@3WK_I_try_not_to_have_food_in_sight
My_weight_restricts_my_relationships
@3WK_My_weight_restricts_my_relationships
I_am_worried_about_gaining_more_weight
@3WK_I_am_worried_about_gaining_more_weight
When_I_really_want_t_tivities_to_avoid_it
@3WK_When_I_really_want_t_tivities_to_avoid_it
There_are_no_snack_f_fridge_or_cupboards
@3WK_There_are_no_snack_f_fridge_or_cupboards
My_current_weight_ma_daily_life_difficult
@3WK_My_current_weight_ma_daily_life_difficult
Losing_weight_would_ionships_with_others
@3WK_Losing_weight_would_ionships_with_others
I_have_learnt_to_control_my_appetite
@3WK_I_have_learnt_to_control_my_appetite
I_avoid_places_where_people_eat_a_lot
@3WK_I_avoid_places_where_people_eat_a_lot
My_family_and_friend_ried_about_my_weight
@3WK_My_family_and_friend_ried_about_my_weight
Being_overweight_makes_me_feel_bad
@3WK_Being_overweight_makes_me_feel_bad
I_have_learnt_skills_distracting_myself
@3WK_I_have_learnt_skills_distracting_myself
When_I_am_on_a_diet1_e_who_I_overeat_with
@3WK_When_I_am_on_a_diet1_e_who_I_overeat_with
Most_of_my_health_pr_my_being_overweight
@3WK_Most_of_my_health_pr_my_being_overweight
I_feel_guilty_when_I_overeat
@3WK_I_feel_guilty_when_I_overeat
I_avoid_buying_high_calorie_food
@3WK_I_avoid_buying_high_calorie_food
If_I_lost_weight_I_better_about_myself
@3WK_If_I_lost_weight_I_better_about_myself
I_am_aware_that_ther_ge_me_to_lose_weight
@3WK_I_am_aware_that_ther_ge_me_to_lose_weight
I_m_not_happy_with_my_current_weight
@3WK_I_m_not_happy_with_my_current_weight
To_avoid_overeating_cooking_my_own_food
@3WK_To_avoid_overeating_cooking_my_own_food
If_I_lost_weight_I_would_be_happier
@3WK_If_I_lost_weight_I_would_be_happier
My_family_and_friend_e_for_not_overeating
@3WK_My_family_and_friend_e_for_not_overeating
I_feel_good_when_I_a_rol_my_eating_habits
@3WK_I_feel_good_when_I_a_rol_my_eating_habits
My_family_and_friend_anage_to_lose_weight
@3WK_My_family_and_friend_anage_to_lose_weight
When_I_lose_weight_I_feel_proud_of_myself
@3WK_When_I_lose_weight_I_feel_proud_of_myself
People_around_me_sup_rying_to_lose_weight
@3WK_People_around_me_sup_rying_to_lose_weight
I_have_someone_who_l_my_being_overweight
@3WK_I_have_someone_who_l_my_being_overweight
I_am_committed_to_losing_weight
@3WK_I_am_committed_to_losing_weight
Code_A
@3WK_Weight
@3WK_Height
@3WK
@3W_Waist_circumference
Intervention_Phase_A
Gender_A
@3WK_S_weight
@3WK_How_many_times_did_y_ays_after_your_visit
@3W_Frequency_Of_Use
@3W_Weight_Loss_Plan
@3W_Plan
@3WK_Plan_others
@3W_Effort
@3K_Activities_reach_goal
@3WK_Activities_reach_goal1
@3WK_Activities_reach_goal2
@3WK_Activities_reach_goal3
@3WK_Activities_reach_goal4
@3WK_Activities_reach_goal5
@3WK_Activities_reach_goal6
@3WK_Activities_reach_goal7
@3WK_Activities_reach_goal8
@3WK_Activities_reach_goal9
@3Wk_Activity_Other
@3WK_Satifaction
@3WK_P_Weight
PHQ2
PHQ_category
stage_change_3WK
stage_change_3WK_category
stage_change_3WK_CAT3
weightdiference
waistcircumference
start
end
treatment
hypnotizability
Code
Weight
Height
BMI
Waist_circumference
Intervention_Phase
Age
Gender
Education
Which_of_the_followi_ur_employment_status
S_weight
Exercise
Junk_Food
overweight_Duration
Motivation_lose_weight
Motivation_lose_weight1
Motivation_lose_weight2
Motivation_lose_weight3
Motivation_lose_weight4
Motivation_lose_weight5
Motivation_lose_weight6
Motivation_lose_weight7
Motivator_Others
Target_Weight
Target_Weight_Loss
Life_Difference
Life_Difference1
Life_Difference2
Life_Difference3
Life_Difference4
Life_Difference5
Life_Difference6
Life_Difference7
Life_Difference_Other
Weight_Loss_Plan
PHQ2_Interest
PHQ2_Depression
PHQ2_Score
P_Weight
I_think_I_should_eat_food_with_less_fat
@3WK_I_think_I_should_eat_food_with_less_fat
I_look_for_informati_help_me_lose_weight
@3WK_I_look_for_informati_help_me_lose_weight
I_try_to_put_food_away_to_avoid_nibbling
@3WK_I_try_to_put_food_away_to_avoid_nibbling
I_now_realize_I_have_a_weight_problem
@3WK_I_now_realize_I_have_a_weight_problem
Society_s_view_of_ob_fects_me_emotionally
@3WK_Society_s_view_of_ob_fects_me_emotionally
I_tell_myself_positi_to_avoid_overeating
@3WK_I_tell_myself_positi_to_avoid_overeating
I_try_not_to_have_food_in_sight
@3WK_I_try_not_to_have_food_in_sight
My_weight_restricts_my_relationships
@3WK_My_weight_restricts_my_relationships
I_am_worried_about_gaining_more_weight
@3WK_I_am_worried_about_gaining_more_weight
When_I_really_want_t_tivities_to_avoid_it
@3WK_When_I_really_want_t_tivities_to_avoid_it
There_are_no_snack_f_fridge_or_cupboards
@3WK_There_are_no_snack_f_fridge_or_cupboards
My_current_weight_ma_daily_life_difficult
@3WK_My_current_weight_ma_daily_life_difficult
Losing_weight_would_ionships_with_others
@3WK_Losing_weight_would_ionships_with_others
I_have_learnt_to_control_my_appetite
@3WK_I_have_learnt_to_control_my_appetite
I_avoid_places_where_people_eat_a_lot
@3WK_I_avoid_places_where_people_eat_a_lot
My_family_and_friend_ried_about_my_weight
@3WK_My_family_and_friend_ried_about_my_weight
Being_overweight_makes_me_feel_bad
@3WK_Being_overweight_makes_me_feel_bad
I_have_learnt_skills_distracting_myself
@3WK_I_have_learnt_skills_distracting_myself
When_I_am_on_a_diet1_e_who_I_overeat_with
@3WK_When_I_am_on_a_diet1_e_who_I_overeat_with
Most_of_my_health_pr_my_being_overweight
@3WK_Most_of_my_health_pr_my_being_overweight
I_feel_guilty_when_I_overeat
@3WK_I_feel_guilty_when_I_overeat
I_avoid_buying_high_calorie_food
@3WK_I_avoid_buying_high_calorie_food
If_I_lost_weight_I_better_about_myself
@3WK_If_I_lost_weight_I_better_about_myself
I_am_aware_that_ther_ge_me_to_lose_weight
@3WK_I_am_aware_that_ther_ge_me_to_lose_weight
I_m_not_happy_with_my_current_weight
@3WK_I_m_not_happy_with_my_current_weight
To_avoid_overeating_cooking_my_own_food
@3WK_To_avoid_overeating_cooking_my_own_food
If_I_lost_weight_I_would_be_happier
@3WK_If_I_lost_weight_I_would_be_happier
My_family_and_friend_e_for_not_overeating
@3WK_My_family_and_friend_e_for_not_overeating
I_feel_good_when_I_a_rol_my_eating_habits
@3WK_I_feel_good_when_I_a_rol_my_eating_habits
My_family_and_friend_anage_to_lose_weight
@3WK_My_family_and_friend_anage_to_lose_weight
When_I_lose_weight_I_feel_proud_of_myself
@3WK_When_I_lose_weight_I_feel_proud_of_myself
People_around_me_sup_rying_to_lose_weight
@3WK_People_around_me_sup_rying_to_lose_weight
I_have_someone_who_l_my_being_overweight
@3WK_I_have_someone_who_l_my_being_overweight
I_am_committed_to_losing_weight
@3WK_I_am_committed_to_losing_weight
Code_A
@3WK_Weight
@3WK_Height
@3WK
@3W_Waist_circumference
Intervention_Phase_A
Gender_A
@3WK_S_weight
@3WK_How_many_times_did_y_ays_after_your_visit
@3W_Frequency_Of_Use
@3W_Weight_Loss_Plan
@3W_Plan
@3WK_Plan_others
@3W_Effort
@3K_Activities_reach_goal
@3WK_Activities_reach_goal1
@3WK_Activities_reach_goal2
@3WK_Activities_reach_goal3
@3WK_Activities_reach_goal4
@3WK_Activities_reach_goal5
@3WK_Activities_reach_goal6
@3WK_Activities_reach_goal7
@3WK_Activities_reach_goal8
@3WK_Activities_reach_goal9
@3Wk_Activity_Other
@3WK_Satifaction
@3WK_P_Weight
PHQ2
PHQ_category
stage_change_3WK
stage_change_3WK_category
stage_change_3WK_CAT3
weightdiference
waistcircumference
start
end
treatment
hypnotizability
Code
Weight
Height
BMI
Waist_circumference
Intervention_Phase
Age
Gender
Education
Which_of_the_followi_ur_employment_status
S_weight
Exercise
Junk_Food
overweight_Duration
Motivation_lose_weight
Motivation_lose_weight1
Motivation_lose_weight2
Motivation_lose_weight3
Motivation_lose_weight4
Motivation_lose_weight5
Motivation_lose_weight6
Motivation_lose_weight7
Motivator_Others
Target_Weight
Target_Weight_Loss
Life_Difference
Life_Difference1
Life_Difference2
Life_Difference3
Life_Difference4
Life_Difference5
Life_Difference6
Life_Difference7
Life_Difference_Other
Weight_Loss_Plan
PHQ2_Interest
PHQ2_Depression
PHQ2_Score
P_Weight
I_think_I_should_eat_food_with_less_fat
@3WK_I_think_I_should_eat_food_with_less_fat
I_look_for_informati_help_me_lose_weight
@3WK_I_look_for_informati_help_me_lose_weight
I_try_to_put_food_away_to_avoid_nibbling
@3WK_I_try_to_put_food_away_to_avoid_nibbling
I_now_realize_I_have_a_weight_problem
@3WK_I_now_realize_I_have_a_weight_problem
Society_s_view_of_ob_fects_me_emotionally
@3WK_Society_s_view_of_ob_fects_me_emotionally
I_tell_myself_positi_to_avoid_overeating
@3WK_I_tell_myself_positi_to_avoid_overeating
I_try_not_to_have_food_in_sight
@3WK_I_try_not_to_have_food_in_sight
My_weight_restricts_my_relationships
@3WK_My_weight_restricts_my_relationships
I_am_worried_about_gaining_more_weight
@3WK_I_am_worried_about_gaining_more_weight
When_I_really_want_t_tivities_to_avoid_it
@3WK_When_I_really_want_t_tivities_to_avoid_it
There_are_no_snack_f_fridge_or_cupboards
@3WK_There_are_no_snack_f_fridge_or_cupboards
My_current_weight_ma_daily_life_difficult
@3WK_My_current_weight_ma_daily_life_difficult
Losing_weight_would_ionships_with_others
@3WK_Losing_weight_would_ionships_with_others
I_have_learnt_to_control_my_appetite
@3WK_I_have_learnt_to_control_my_appetite
I_avoid_places_where_people_eat_a_lot
@3WK_I_avoid_places_where_people_eat_a_lot
My_family_and_friend_ried_about_my_weight
@3WK_My_family_and_friend_ried_about_my_weight
Being_overweight_makes_me_feel_bad
@3WK_Being_overweight_makes_me_feel_bad
I_have_learnt_skills_distracting_myself
@3WK_I_have_learnt_skills_distracting_myself
When_I_am_on_a_diet1_e_who_I_overeat_with
@3WK_When_I_am_on_a_diet1_e_who_I_overeat_with
Most_of_my_health_pr_my_being_overweight
@3WK_Most_of_my_health_pr_my_being_overweight
I_feel_guilty_when_I_overeat
@3WK_I_feel_guilty_when_I_overeat
I_avoid_buying_high_calorie_food
@3WK_I_avoid_buying_high_calorie_food
If_I_lost_weight_I_better_about_myself
@3WK_If_I_lost_weight_I_better_about_myself
I_am_aware_that_ther_ge_me_to_lose_weight
@3WK_I_am_aware_that_ther_ge_me_to_lose_weight
I_m_not_happy_with_my_current_weight
@3WK_I_m_not_happy_with_my_current_weight
To_avoid_overeating_cooking_my_own_food
@3WK_To_avoid_overeating_cooking_my_own_food
If_I_lost_weight_I_would_be_happier
@3WK_If_I_lost_weight_I_would_be_happier
My_family_and_friend_e_for_not_overeating
@3WK_My_family_and_friend_e_for_not_overeating
I_feel_good_when_I_a_rol_my_eating_habits
@3WK_I_feel_good_when_I_a_rol_my_eating_habits
My_family_and_friend_anage_to_lose_weight
@3WK_My_family_and_friend_anage_to_lose_weight
When_I_lose_weight_I_feel_proud_of_myself
@3WK_When_I_lose_weight_I_feel_proud_of_myself
People_around_me_sup_rying_to_lose_weight
@3WK_People_around_me_sup_rying_to_lose_weight
I_have_someone_who_l_my_being_overweight
@3WK_I_have_someone_who_l_my_being_overweight
I_am_committed_to_losing_weight
@3WK_I_am_committed_to_losing_weight
Code_A
@3WK_Weight
@3WK_Height
@3WK
@3W_Waist_circumference
Intervention_Phase_A
Gender_A
@3WK_S_weight
@3WK_How_many_times_did_y_ays_after_your_visit
@3W_Frequency_Of_Use
@3W_Weight_Loss_Plan
@3W_Plan
@3WK_Plan_others
@3W_Effort
@3K_Activities_reach_goal
@3WK_Activities_reach_goal1
@3WK_Activities_reach_goal2
@3WK_Activities_reach_goal3
@3WK_Activities_reach_goal4
@3WK_Activities_reach_goal5
@3WK_Activities_reach_goal6
@3WK_Activities_reach_goal7
@3WK_Activities_reach_goal8
@3WK_Activities_reach_goal9
@3Wk_Activity_Other
@3WK_Satifaction
@3WK_P_Weight
PHQ2
PHQ_category
stage_change_3WK
stage_change_3WK_category
stage_change_3WK_CAT3
weightdiference
waistcircumference
start
end
treatment
hypnotizability
Code
Weight
Height
BMI
Waist_circumference
Intervention_Phase
Age
Gender
Education
Which_of_the_followi_ur_employment_status
S_weight
Exercise
Junk_Food
overweight_Duration
Motivation_lose_weight
Motivation_lose_weight1
Motivation_lose_weight2
Motivation_lose_weight3
Motivation_lose_weight4
Motivation_lose_weight5
Motivation_lose_weight6
Motivation_lose_weight7
Motivator_Others
Target_Weight
Target_Weight_Loss
Life_Difference
Life_Difference1
Life_Difference2
Life_Difference3
Life_Difference4
Life_Difference5
Life_Difference6
Life_Difference7
Life_Difference_Other
Weight_Loss_Plan
PHQ2_Interest
PHQ2_Depression
PHQ2_Score
P_Weight
I_think_I_should_eat_food_with_less_fat
@3WK_I_think_I_should_eat_food_with_less_fat
I_look_for_informati_help_me_lose_weight
@3WK_I_look_for_informati_help_me_lose_weight
I_try_to_put_food_away_to_avoid_nibbling
@3WK_I_try_to_put_food_away_to_avoid_nibbling
I_now_realize_I_have_a_weight_problem
@3WK_I_now_realize_I_have_a_weight_problem
Society_s_view_of_ob_fects_me_emotionally
@3WK_Society_s_view_of_ob_fects_me_emotionally
I_tell_myself_positi_to_avoid_overeating
@3WK_I_tell_myself_positi_to_avoid_overeating
I_try_not_to_have_food_in_sight
@3WK_I_try_not_to_have_food_in_sight
My_weight_restricts_my_relationships
@3WK_My_weight_restricts_my_relationships
I_am_worried_about_gaining_more_weight
@3WK_I_am_worried_about_gaining_more_weight
When_I_really_want_t_tivities_to_avoid_it
@3WK_When_I_really_want_t_tivities_to_avoid_it
There_are_no_snack_f_fridge_or_cupboards
@3WK_There_are_no_snack_f_fridge_or_cupboards
My_current_weight_ma_daily_life_difficult
@3WK_My_current_weight_ma_daily_life_difficult
Losing_weight_would_ionships_with_others
@3WK_Losing_weight_would_ionships_with_others
I_have_learnt_to_control_my_appetite
@3WK_I_have_learnt_to_control_my_appetite
I_avoid_places_where_people_eat_a_lot
@3WK_I_avoid_places_where_people_eat_a_lot
My_family_and_friend_ried_about_my_weight
@3WK_My_family_and_friend_ried_about_my_weight
Being_overweight_makes_me_feel_bad
@3WK_Being_overweight_makes_me_feel_bad
I_have_learnt_skills_distracting_myself
@3WK_I_have_learnt_skills_distracting_myself
When_I_am_on_a_diet1_e_who_I_overeat_with
@3WK_When_I_am_on_a_diet1_e_who_I_overeat_with
Most_of_my_health_pr_my_being_overweight
@3WK_Most_of_my_health_pr_my_being_overweight
I_feel_guilty_when_I_overeat
@3WK_I_feel_guilty_when_I_overeat
I_avoid_buying_high_calorie_food
@3WK_I_avoid_buying_high_calorie_food
If_I_lost_weight_I_better_about_myself
@3WK_If_I_lost_weight_I_better_about_myself
I_am_aware_that_ther_ge_me_to_lose_weight
@3WK_I_am_aware_that_ther_ge_me_to_lose_weight
I_m_not_happy_with_my_current_weight
@3WK_I_m_not_happy_with_my_current_weight
To_avoid_overeating_cooking_my_own_food
@3WK_To_avoid_overeating_cooking_my_own_food
If_I_lost_weight_I_would_be_happier
@3WK_If_I_lost_weight_I_would_be_happier
My_family_and_friend_e_for_not_overeating
@3WK_My_family_and_friend_e_for_not_overeating
I_feel_good_when_I_a_rol_my_eating_habits
@3WK_I_feel_good_when_I_a_rol_my_eating_habits
My_family_and_friend_anage_to_lose_weight
@3WK_My_family_and_friend_anage_to_lose_weight
When_I_lose_weight_I_feel_proud_of_myself
@3WK_When_I_lose_weight_I_feel_proud_of_myself
People_around_me_sup_rying_to_lose_weight
@3WK_People_around_me_sup_rying_to_lose_weight
I_have_someone_who_l_my_being_overweight
@3WK_I_have_someone_who_l_my_being_overweight
I_am_committed_to_losing_weight
@3WK_I_am_committed_to_losing_weight
Code_A
@3WK_Weight
@3WK_Height
@3WK
@3W_Waist_circumference
Intervention_Phase_A
Gender_A
@3WK_S_weight
@3WK_How_many_times_did_y_ays_after_your_visit
@3W_Frequency_Of_Use
@3W_Weight_Loss_Plan
@3W_Plan
@3WK_Plan_others
@3W_Effort
@3K_Activities_reach_goal
@3WK_Activities_reach_goal1
@3WK_Activities_reach_goal2
@3WK_Activities_reach_goal3
@3WK_Activities_reach_goal4
@3WK_Activities_reach_goal5
@3WK_Activities_reach_goal6
@3WK_Activities_reach_goal7
@3WK_Activities_reach_goal8
@3WK_Activities_reach_goal9
@3Wk_Activity_Other
@3WK_Satifaction
@3WK_P_Weight
PHQ2
PHQ_category
stage_change_3WK
stage_change_3WK_category
stage_change_3WK_CAT3
weightdiference
waistcircumference
start
end
treatment
hypnotizability
Code
Weight
Height
BMI
Waist_circumference
Intervention_Phase
Age
Gender
Education
Which_of_the_followi_ur_employment_status
S_weight
Exercise
Junk_Food
overweight_Duration
Motivation_lose_weight
Motivation_lose_weight1
Motivation_lose_weight2
Motivation_lose_weight3
Motivation_lose_weight4
Motivation_lose_weight5
Motivation_lose_weight6
Motivation_lose_weight7
Motivator_Others
Target_Weight
Target_Weight_Loss
Life_Difference
Life_Difference1
Life_Difference2
Life_Difference3
Life_Difference4
Life_Difference5
Life_Difference6
Life_Difference7
Life_Difference_Other
Weight_Loss_Plan
PHQ2_Interest
PHQ2_Depression
PHQ2_Score
P_Weight
I_think_I_should_eat_food_with_less_fat
@3WK_I_think_I_should_eat_food_with_less_fat
I_look_for_informati_help_me_lose_weight
@3WK_I_look_for_informati_help_me_lose_weight
I_try_to_put_food_away_to_avoid_nibbling
@3WK_I_try_to_put_food_away_to_avoid_nibbling
I_now_realize_I_have_a_weight_problem
@3WK_I_now_realize_I_have_a_weight_problem
Society_s_view_of_ob_fects_me_emotionally
@3WK_Society_s_view_of_ob_fects_me_emotionally
I_tell_myself_positi_to_avoid_overeating
@3WK_I_tell_myself_positi_to_avoid_overeating
I_try_not_to_have_food_in_sight
@3WK_I_try_not_to_have_food_in_sight
My_weight_restricts_my_relationships
@3WK_My_weight_restricts_my_relationships
I_am_worried_about_gaining_more_weight
@3WK_I_am_worried_about_gaining_more_weight
When_I_really_want_t_tivities_to_avoid_it
@3WK_When_I_really_want_t_tivities_to_avoid_it
There_are_no_snack_f_fridge_or_cupboards
@3WK_There_are_no_snack_f_fridge_or_cupboards
My_current_weight_ma_daily_life_difficult
@3WK_My_current_weight_ma_daily_life_difficult
Losing_weight_would_ionships_with_others
@3WK_Losing_weight_would_ionships_with_others
I_have_learnt_to_control_my_appetite
@3WK_I_have_learnt_to_control_my_appetite
I_avoid_places_where_people_eat_a_lot
@3WK_I_avoid_places_where_people_eat_a_lot
My_family_and_friend_ried_about_my_weight
@3WK_My_family_and_friend_ried_about_my_weight
Being_overweight_makes_me_feel_bad
@3WK_Being_overweight_makes_me_feel_bad
I_have_learnt_skills_distracting_myself
@3WK_I_have_learnt_skills_distracting_myself
When_I_am_on_a_diet1_e_who_I_overeat_with
@3WK_When_I_am_on_a_diet1_e_who_I_overeat_with
Most_of_my_health_pr_my_being_overweight
@3WK_Most_of_my_health_pr_my_being_overweight
I_feel_guilty_when_I_overeat
@3WK_I_feel_guilty_when_I_overeat
I_avoid_buying_high_calorie_food
@3WK_I_avoid_buying_high_calorie_food
If_I_lost_weight_I_better_about_myself
@3WK_If_I_lost_weight_I_better_about_myself
I_am_aware_that_ther_ge_me_to_lose_weight
@3WK_I_am_aware_that_ther_ge_me_to_lose_weight
I_m_not_happy_with_my_current_weight
@3WK_I_m_not_happy_with_my_current_weight
To_avoid_overeating_cooking_my_own_food
@3WK_To_avoid_overeating_cooking_my_own_food
If_I_lost_weight_I_would_be_happier
@3WK_If_I_lost_weight_I_would_be_happier
My_family_and_friend_e_for_not_overeating
@3WK_My_family_and_friend_e_for_not_overeating
I_feel_good_when_I_a_rol_my_eating_habits
@3WK_I_feel_good_when_I_a_rol_my_eating_habits
My_family_and_friend_anage_to_lose_weight
@3WK_My_family_and_friend_anage_to_lose_weight
When_I_lose_weight_I_feel_proud_of_myself
@3WK_When_I_lose_weight_I_feel_proud_of_myself
People_around_me_sup_rying_to_lose_weight
@3WK_People_around_me_sup_rying_to_lose_weight
I_have_someone_who_l_my_being_overweight
@3WK_I_have_someone_who_l_my_being_overweight
I_am_committed_to_losing_weight
@3WK_I_am_committed_to_losing_weight
Code_A
@3WK_Weight
@3WK_Height
@3WK
@3W_Waist_circumference
Intervention_Phase_A
Gender_A
@3WK_S_weight
@3WK_How_many_times_did_y_ays_after_your_visit
@3W_Frequency_Of_Use
@3W_Weight_Loss_Plan
@3W_Plan
@3WK_Plan_others
@3W_Effort
@3K_Activities_reach_goal
@3WK_Activities_reach_goal1
@3WK_Activities_reach_goal2
@3WK_Activities_reach_goal3
@3WK_Activities_reach_goal4
@3WK_Activities_reach_goal5
@3WK_Activities_reach_goal6
@3WK_Activities_reach_goal7
@3WK_Activities_reach_goal8
@3WK_Activities_reach_goal9
@3Wk_Activity_Other
@3WK_Satifaction
@3WK_P_Weight
PHQ2
PHQ_category
stage_change_3WK
stage_change_3WK_category
stage_change_3WK_CAT3
weightdiference
waistcircumference
start
end
treatment
hypnotizability
Code
Weight
Height
BMI
Waist_circumference
Intervention_Phase
Age
Gender
Education
Which_of_the_followi_ur_employment_status
S_weight
Exercise
Junk_Food
overweight_Duration
Motivation_lose_weight
Motivation_lose_weight1
Motivation_lose_weight2
Motivation_lose_weight3
Motivation_lose_weight4
Motivation_lose_weight5
Motivation_lose_weight6
Motivation_lose_weight7
Motivator_Others
Target_Weight
Target_Weight_Loss
Life_Difference
Life_Difference1
Life_Difference2
Life_Difference3
Life_Difference4
Life_Difference5
Life_Difference6
Life_Difference7
Life_Difference_Other
Weight_Loss_Plan
PHQ2_Interest
PHQ2_Depression
PHQ2_Score
P_Weight
I_think_I_should_eat_food_with_less_fat
@3WK_I_think_I_should_eat_food_with_less_fat
I_look_for_informati_help_me_lose_weight
@3WK_I_look_for_informati_help_me_lose_weight
I_try_to_put_food_away_to_avoid_nibbling
@3WK_I_try_to_put_food_away_to_avoid_nibbling
I_now_realize_I_have_a_weight_problem
@3WK_I_now_realize_I_have_a_weight_problem
Society_s_view_of_ob_fects_me_emotionally
@3WK_Society_s_view_of_ob_fects_me_emotionally
I_tell_myself_positi_to_avoid_overeating
@3WK_I_tell_myself_positi_to_avoid_overeating
I_try_not_to_have_food_in_sight
@3WK_I_try_not_to_have_food_in_sight
My_weight_restricts_my_relationships
@3WK_My_weight_restricts_my_relationships
I_am_worried_about_gaining_more_weight
@3WK_I_am_worried_about_gaining_more_weight
When_I_really_want_t_tivities_to_avoid_it
@3WK_When_I_really_want_t_tivities_to_avoid_it
There_are_no_snack_f_fridge_or_cupboards
@3WK_There_are_no_snack_f_fridge_or_cupboards
My_current_weight_ma_daily_life_difficult
@3WK_My_current_weight_ma_daily_life_difficult
Losing_weight_would_ionships_with_others
@3WK_Losing_weight_would_ionships_with_others
I_have_learnt_to_control_my_appetite
@3WK_I_have_learnt_to_control_my_appetite
I_avoid_places_where_people_eat_a_lot
@3WK_I_avoid_places_where_people_eat_a_lot
My_family_and_friend_ried_about_my_weight
@3WK_My_family_and_friend_ried_about_my_weight
Being_overweight_makes_me_feel_bad
@3WK_Being_overweight_makes_me_feel_bad
I_have_learnt_skills_distracting_myself
@3WK_I_have_learnt_skills_distracting_myself
When_I_am_on_a_diet1_e_who_I_overeat_with
@3WK_When_I_am_on_a_diet1_e_who_I_overeat_with
Most_of_my_health_pr_my_being_overweight
@3WK_Most_of_my_health_pr_my_being_overweight
I_feel_guilty_when_I_overeat
@3WK_I_feel_guilty_when_I_overeat
I_avoid_buying_high_calorie_food
@3WK_I_avoid_buying_high_calorie_food
If_I_lost_weight_I_better_about_myself
@3WK_If_I_lost_weight_I_better_about_myself
I_am_aware_that_ther_ge_me_to_lose_weight
@3WK_I_am_aware_that_ther_ge_me_to_lose_weight
I_m_not_happy_with_my_current_weight
@3WK_I_m_not_happy_with_my_current_weight
To_avoid_overeating_cooking_my_own_food
@3WK_To_avoid_overeating_cooking_my_own_food
If_I_lost_weight_I_would_be_happier
@3WK_If_I_lost_weight_I_would_be_happier
My_family_and_friend_e_for_not_overeating
@3WK_My_family_and_friend_e_for_not_overeating
I_feel_good_when_I_a_rol_my_eating_habits
@3WK_I_feel_good_when_I_a_rol_my_eating_habits
My_family_and_friend_anage_to_lose_weight
@3WK_My_family_and_friend_anage_to_lose_weight
When_I_lose_weight_I_feel_proud_of_myself
@3WK_When_I_lose_weight_I_feel_proud_of_myself
People_around_me_sup_rying_to_lose_weight
@3WK_People_around_me_sup_rying_to_lose_weight
I_have_someone_who_l_my_being_overweight
@3WK_I_have_someone_who_l_my_being_overweight
I_am_committed_to_losing_weight
@3WK_I_am_committed_to_losing_weight
Code_A
@3WK_Weight
@3WK_Height
@3WK
@3W_Waist_circumference
Intervention_Phase_A
Gender_A
@3WK_S_weight
@3WK_How_many_times_did_y_ays_after_your_visit
@3W_Frequency_Of_Use
@3W_Weight_Loss_Plan
@3W_Plan
@3WK_Plan_others
@3W_Effort
@3K_Activities_reach_goal
@3WK_Activities_reach_goal1
@3WK_Activities_reach_goal2
@3WK_Activities_reach_goal3
@3WK_Activities_reach_goal4
@3WK_Activities_reach_goal5
@3WK_Activities_reach_goal6
@3WK_Activities_reach_goal7
@3WK_Activities_reach_goal8
@3WK_Activities_reach_goal9
@3Wk_Activity_Other
@3WK_Satifaction
@3WK_P_Weight
PHQ2
PHQ_category
stage_change_3WK
stage_change_3WK_category
stage_change_3WK_CAT3
weightdiference
waistcircumference
start
end
treatment
hypnotizability
Code
Weight
Height
BMI
Waist_circumference
Intervention_Phase
Age
Gender
Education
Which_of_the_followi_ur_employment_status
S_weight
Exercise
Junk_Food
overweight_Duration
Motivation_lose_weight
Motivation_lose_weight1
Motivation_lose_weight2
Motivation_lose_weight3
Motivation_lose_weight4
Motivation_lose_weight5
Motivation_lose_weight6
Motivation_lose_weight7
Motivator_Others
Target_Weight
Target_Weight_Loss
Life_Difference
Life_Difference1
Life_Difference2
Life_Difference3
Life_Difference4
Life_Difference5
Life_Difference6
Life_Difference7
Life_Difference_Other
Weight_Loss_Plan
PHQ2_Interest
PHQ2_Depression
PHQ2_Score
P_Weight
I_think_I_should_eat_food_with_less_fat
@3WK_I_think_I_should_eat_food_with_less_fat
I_look_for_informati_help_me_lose_weight
@3WK_I_look_for_informati_help_me_lose_weight
I_try_to_put_food_away_to_avoid_nibbling
@3WK_I_try_to_put_food_away_to_avoid_nibbling
I_now_realize_I_have_a_weight_problem
@3WK_I_now_realize_I_have_a_weight_problem
Society_s_view_of_ob_fects_me_emotionally
@3WK_Society_s_view_of_ob_fects_me_emotionally
I_tell_myself_positi_to_avoid_overeating
@3WK_I_tell_myself_positi_to_avoid_overeating
I_try_not_to_have_food_in_sight
@3WK_I_try_not_to_have_food_in_sight
My_weight_restricts_my_relationships
@3WK_My_weight_restricts_my_relationships
I_am_worried_about_gaining_more_weight
@3WK_I_am_worried_about_gaining_more_weight
When_I_really_want_t_tivities_to_avoid_it
@3WK_When_I_really_want_t_tivities_to_avoid_it
There_are_no_snack_f_fridge_or_cupboards
@3WK_There_are_no_snack_f_fridge_or_cupboards
My_current_weight_ma_daily_life_difficult
@3WK_My_current_weight_ma_daily_life_difficult
Losing_weight_would_ionships_with_others
@3WK_Losing_weight_would_ionships_with_others
I_have_learnt_to_control_my_appetite
@3WK_I_have_learnt_to_control_my_appetite
I_avoid_places_where_people_eat_a_lot
@3WK_I_avoid_places_where_people_eat_a_lot
My_family_and_friend_ried_about_my_weight
@3WK_My_family_and_friend_ried_about_my_weight
Being_overweight_makes_me_feel_bad
@3WK_Being_overweight_makes_me_feel_bad
I_have_learnt_skills_distracting_myself
@3WK_I_have_learnt_skills_distracting_myself
When_I_am_on_a_diet1_e_who_I_overeat_with
@3WK_When_I_am_on_a_diet1_e_who_I_overeat_with
Most_of_my_health_pr_my_being_overweight
@3WK_Most_of_my_health_pr_my_being_overweight
I_feel_guilty_when_I_overeat
@3WK_I_feel_guilty_when_I_overeat
I_avoid_buying_high_calorie_food
@3WK_I_avoid_buying_high_calorie_food
If_I_lost_weight_I_better_about_myself
@3WK_If_I_lost_weight_I_better_about_myself
I_am_aware_that_ther_ge_me_to_lose_weight
@3WK_I_am_aware_that_ther_ge_me_to_lose_weight
I_m_not_happy_with_my_current_weight
@3WK_I_m_not_happy_with_my_current_weight
To_avoid_overeating_cooking_my_own_food
@3WK_To_avoid_overeating_cooking_my_own_food
If_I_lost_weight_I_would_be_happier
@3WK_If_I_lost_weight_I_would_be_happier
My_family_and_friend_e_for_not_overeating
@3WK_My_family_and_friend_e_for_not_overeating
I_feel_good_when_I_a_rol_my_eating_habits
@3WK_I_feel_good_when_I_a_rol_my_eating_habits
My_family_and_friend_anage_to_lose_weight
@3WK_My_family_and_friend_anage_to_lose_weight
When_I_lose_weight_I_feel_proud_of_myself
@3WK_When_I_lose_weight_I_feel_proud_of_myself
People_around_me_sup_rying_to_lose_weight
@3WK_People_around_me_sup_rying_to_lose_weight
I_have_someone_who_l_my_being_overweight
@3WK_I_have_someone_who_l_my_being_overweight
I_am_committed_to_losing_weight
@3WK_I_am_committed_to_losing_weight
Code_A
@3WK_Weight
@3WK_Height
@3WK
@3W_Waist_circumference
Intervention_Phase_A
Gender_A
@3WK_S_weight
@3WK_How_many_times_did_y_ays_after_your_visit
@3W_Frequency_Of_Use
@3W_Weight_Loss_Plan
@3W_Plan
@3WK_Plan_others
@3W_Effort
@3K_Activities_reach_goal
@3WK_Activities_reach_goal1
@3WK_Activities_reach_goal2
@3WK_Activities_reach_goal3
@3WK_Activities_reach_goal4
@3WK_Activities_reach_goal5
@3WK_Activities_reach_goal6
@3WK_Activities_reach_goal7
@3WK_Activities_reach_goal8
@3WK_Activities_reach_goal9
@3Wk_Activity_Other
@3WK_Satifaction
@3WK_P_Weight
PHQ2
PHQ_category
stage_change_3WK
stage_change_3WK_category
stage_change_3WK_CAT3
weightdiference
waistcircumference
start
end
treatment
hypnotizability
Code
Weight
Height
BMI
Waist_circumference
Intervention_Phase
Age
Gender
Education
Which_of_the_followi_ur_employment_status
S_weight
Exercise
Junk_Food
overweight_Duration
Motivation_lose_weight
Motivation_lose_weight1
Motivation_lose_weight2
Motivation_lose_weight3
Motivation_lose_weight4
Motivation_lose_weight5
Motivation_lose_weight6
Motivation_lose_weight7
Motivator_Others
Target_Weight
Target_Weight_Loss
Life_Difference
Life_Difference1
Life_Difference2
Life_Difference3
Life_Difference4
Life_Difference5
Life_Difference6
Life_Difference7
Life_Difference_Other
Weight_Loss_Plan
PHQ2_Interest
PHQ2_Depression
PHQ2_Score
P_Weight
I_think_I_should_eat_food_with_less_fat
@3WK_I_think_I_should_eat_food_with_less_fat
I_look_for_informati_help_me_lose_weight
@3WK_I_look_for_informati_help_me_lose_weight
I_try_to_put_food_away_to_avoid_nibbling
@3WK_I_try_to_put_food_away_to_avoid_nibbling
I_now_realize_I_have_a_weight_problem
@3WK_I_now_realize_I_have_a_weight_problem
Society_s_view_of_ob_fects_me_emotionally
@3WK_Society_s_view_of_ob_fects_me_emotionally
I_tell_myself_positi_to_avoid_overeating
@3WK_I_tell_myself_positi_to_avoid_overeating
I_try_not_to_have_food_in_sight
@3WK_I_try_not_to_have_food_in_sight
My_weight_restricts_my_relationships
@3WK_My_weight_restricts_my_relationships
I_am_worried_about_gaining_more_weight
@3WK_I_am_worried_about_gaining_more_weight
When_I_really_want_t_tivities_to_avoid_it
@3WK_When_I_really_want_t_tivities_to_avoid_it
There_are_no_snack_f_fridge_or_cupboards
@3WK_There_are_no_snack_f_fridge_or_cupboards
My_current_weight_ma_daily_life_difficult
@3WK_My_current_weight_ma_daily_life_difficult
Losing_weight_would_ionships_with_others
@3WK_Losing_weight_would_ionships_with_others
I_have_learnt_to_control_my_appetite
@3WK_I_have_learnt_to_control_my_appetite
I_avoid_places_where_people_eat_a_lot
@3WK_I_avoid_places_where_people_eat_a_lot
My_family_and_friend_ried_about_my_weight
@3WK_My_family_and_friend_ried_about_my_weight
Being_overweight_makes_me_feel_bad
@3WK_Being_overweight_makes_me_feel_bad
I_have_learnt_skills_distracting_myself
@3WK_I_have_learnt_skills_distracting_myself
When_I_am_on_a_diet1_e_who_I_overeat_with
@3WK_When_I_am_on_a_diet1_e_who_I_overeat_with
Most_of_my_health_pr_my_being_overweight
@3WK_Most_of_my_health_pr_my_being_overweight
I_feel_guilty_when_I_overeat
@3WK_I_feel_guilty_when_I_overeat
I_avoid_buying_high_calorie_food
@3WK_I_avoid_buying_high_calorie_food
If_I_lost_weight_I_better_about_myself
@3WK_If_I_lost_weight_I_better_about_myself
I_am_aware_that_ther_ge_me_to_lose_weight
@3WK_I_am_aware_that_ther_ge_me_to_lose_weight
I_m_not_happy_with_my_current_weight
@3WK_I_m_not_happy_with_my_current_weight
To_avoid_overeating_cooking_my_own_food
@3WK_To_avoid_overeating_cooking_my_own_food
If_I_lost_weight_I_would_be_happier
@3WK_If_I_lost_weight_I_would_be_happier
My_family_and_friend_e_for_not_overeating
@3WK_My_family_and_friend_e_for_not_overeating
I_feel_good_when_I_a_rol_my_eating_habits
@3WK_I_feel_good_when_I_a_rol_my_eating_habits
My_family_and_friend_anage_to_lose_weight
@3WK_My_family_and_friend_anage_to_lose_weight
When_I_lose_weight_I_feel_proud_of_myself
@3WK_When_I_lose_weight_I_feel_proud_of_myself
People_around_me_sup_rying_to_lose_weight
@3WK_People_around_me_sup_rying_to_lose_weight
I_have_someone_who_l_my_being_overweight
@3WK_I_have_someone_who_l_my_being_overweight
I_am_committed_to_losing_weight
@3WK_I_am_committed_to_losing_weight
Code_A
@3WK_Weight
@3WK_Height
@3WK
@3W_Waist_circumference
Intervention_Phase_A
Gender_A
[truncated: 7,277 more rows]
